# Supplementary material for: Interactive Role of Surrogate Liver Fibrosis Assessment and Insulin Resistance on the Incidence of Major Cardiovascular Events
Source: J Clin Med. 2022 Sep 1;11(17):5190. doi: 10.3390/jcm11175190 (PMC9456724; doi:10.3390/jcm11175190)
Supplement: Supplementary file 1 [file jcm-11-05190-s001.zip]

Archive with 1 entries (1 files):
- jcm-1827064-supplementary.pdf
